# Supplementary material for: Anthocyanin Profiles in Flowers of Grape Hyacinth
Source: Molecules. 2017 Apr 26;22(5):688. doi: 10.3390/molecules22050688 (PMC6154549; doi:10.3390/molecules22050688)
Supplement: Supplementary file 1 [file molecules-22-00688-s001.zip]

Archive with 2 entries (2 files):
- Supplementary material-clean.pdf
- Table S2 Anthocyanin contents of the eight grape hyacinth cultivars..xlsx
