# Supplementary material for: Anthocyanin Profiles in Flowers of Grape Hyacinth
Source: Molecules. 2017 Apr 26;22(5):688. doi: 10.3390/molecules22050688 (PMC6154549; doi:10.3390/molecules22050688)
Supplement: Supplementary file 1 [file molecules-22-00688-s001.zip › Table S2 Anthocyanin contents of the eight grape hyacinth cultivars..xlsx]

## Sheet: Sheet1
Table S2 Anthocyanin contents of the eight grape hyacinth cultivars.
Cultivars	Development Stages	Anthocyanin (μg/g dry wt.)
		A	B	C	D	E	F	G	H	I	J	K	L	M	N
M. armeniacum	1	16.45±1.77	75.10±3.11		20.60±0.42	5.60±0.28		89.70±7.50		12.20±1.98
	2	177.53±9.30	949.20±56.61		193.47±10.10	49.47±8.71	5.10±1.23	126.80±21.64		21.50±5.02
	3	218.95±32.03	1187.55±6.86		287.80±5.23	59.50±6.65	54.40±13.01	316.20±32.95		56.40±2.26
	4	177.40±24.11	986.30±45.90		228.30±17.01	17.17±1.91	357.27±6.18	565.33±90.95		218.03±40.94
	5	182.50±39.46	1578.80±126.43		326.95±51.27	98.40±22.34	345.00±78.35	553.50±103.94		176.55±15.91
Dark Eyes'	1		265.50±263.75					223.70±108.47		32.5±13.86
	2	196.75±20.01	644.30±57.84		118.05±1.63	23.75±7.00	7.00±0.01	256.60±60.39		52.20±1.98
	3	544.60±55.30	1812.95±28.64		326.20±2.12	36.10±6.22	57.40±22.54	454.60±76.08		120.20±9.15
	4	384.30±46.95	2036.80±154.43		470.30±23.19	32.30±12.16	74.00±30.69	526.60±85.98		172.00±3.11
	5	343.80±43.70	1616.00±68.17		309.00±13.29	45.30±3.54	187.77±60.64	530.00±133.50		146.30±4.38
Mount Hood'	2	244.80±26.16	1585.10±264.60		353.70±55.30	91.10±2.69	6.30±1.30	383.30±69.58		40.04±8.01
	3	337.10±44.69	2764.20±61.09		759.70±40.73	80.60±1.98	54.90±14.99	663.10±106.07		177.65±25.95
	4	359.30±127.56	2801.10±168.57		790.30±64.06	72.80±59.68	46.00±28.85	708.00±191.20		218.80±16.55
	5	287.50±118.09	2308.60±155.70		646.30±50.35	83.55±48.30	226.20±94.61	661.20±204.07		194.20±44.69
'Ocean Magic'	1							140.60±44.47		39±15.01
	2	41.2±22.18	215.20±22.90		73.80±10.62	7.57±1.78	7.60±1.41	142.27±64.73		22.97±3.27
	3	347.30±169.71	2500.70±133.93		402.50±38.89	60.6±23.48	27.30±3.00	137.40±10.75		70.60±19.09
	4	162.55±68.94	1406.70±5.37		450.55±11.38	33.90±14.99	40.85±23.97	123.95±2.33		54.80±5.23
	5	140.8±21.35	1256.10±105.64		311.25±31.32	32.50±19.66	46.90±25.60	102.25±36.98		58.50±6.22
M. latifolium (lower flower)	1	39.25±2.47	147.35±3.46		21.80±1.27	24.60±4.38		162.95±41.37		19.60±14.28
	2	132.55±28.21	824.55±22.13		175.50±1.56	115.3±20.22	27.90±1.84	348.50±10.18		66.90±29.13
	3	366.10±113.00	3316.60±252.86		911.70±106.49	317.15±101.89	128.20±61.52	708.85±185.33		161.50±18.53
	4	195.90±154.57	3160.60±323.15		1490.5±161.50	261.95±99.07	118.10±56.29	271.10±96.59		113.25±28.21
	5	325.50±46.29	3549.07±67.80		1467.3±78.86	670.90±171.75	369.47±73.62	521.80±99.48	53.20±7.54	146.00±31.36
M. latifolium (upper flower)	4						695.43±185.83	1350.37±363.02		467.90±219.00
M. azureum	1	297.60±35.97	978.17±58.88		250.50±21.46			29.90±7.05	94.20±14.58			40.30±8.51
	2	376.80±44.41	1466.50±25.46		342.50±22.20			72.77±50.89	214.10±75.24			17.23±2.89
	3	1683.27±246.93	3237.3±129.68		525.45±3.75			134.60±96.45	521.50±127.84			145.10±44.96
	4	604.00±146.79	1219.90±61.24		169.10±5.23			39.97±15.11	220.77±61.65			64.00±8.45
	5	1309.73±185.82	3446.20±184.10		483.20±73.21			100.50±24.36	765.43±193.12			195.70±34.47
'Pink Surprise'	2			3.20±1.27						1.25±0.64	1.90±1.27	61.05±11.67	3.50±0.71	6.10±0.85	4.60±0.28
	3			0.50±0.14						0.40±0.14	0.60±0.42	14.30±4.24	0.60±0.42	2.60±1.13	0.90±0.00
	4			0.08±0.28						0.90±0.00	1.40±0.00	13.90±2.40	0.7±0.40	2.70±0.42	0.90±0.42
	5									2.00±0.14	8.70±0.06	40.00±7.07	1.3±1.00	6.50±3.96	1.50±0.85
'White Magic'	1									19.90±4.81		19.90±4.67		8.00±6.01
	2							3.20±0.14		10.70±2.00		13.40±3.12		1.20±0.20	1±8.01
	3									4.35±0.07	2.90±0.14	22.00±4.10		3.30±0.57	1.90±0.01
	4							2.10±0.14		7.80±0.57	1.30±0.28	10.45±0.64		2.30±1.56	1.10±0.00
	5							2.45±0.92		14.30±3.68	3.4±0.67	10.35±1.63		3.30±1.23
